# Supplementary material for: A phase 2 pilot study of umbilical cord blood infusion as an adjuvant consolidation therapy in elderly patients with acute myeloid leukemia
Source: Signal Transduct Target Ther. 2024 Dec 20;9:358. doi: 10.1038/s41392-024-02065-y (PMC11659310; doi:10.1038/s41392-024-02065-y)
Supplement: Supplementary file 3 — Source data [file 41392_2024_2065_MOESM3_ESM.zip]

Archive with 27 entries (26 files):
- Source data/
- Source data/Source data for Supplementary Fig.3a.xlsx
- __MACOSX/Source data/._Source data for Supplementary Fig.3a.xlsx
- Source data/Source data for Supplementary Fig.1a.xlsx
- __MACOSX/Source data/._Source data for Supplementary Fig.1a.xlsx
- Source data/.DS_Store
- __MACOSX/Source data/._.DS_Store
- Source data/Source data for Supplementary Fig.2.xlsx
- __MACOSX/Source data/._Source data for Supplementary Fig.2.xlsx
- Source data/Source data for Supplementary Fig.4a.xlsx
- __MACOSX/Source data/._Source data for Supplementary Fig.4a.xlsx
- Source data/Source data for Supplementary Fig.4b.xlsx
- __MACOSX/Source data/._Source data for Supplementary Fig.4b.xlsx
- Source data/Source data for Fig.3b.xlsx
- __MACOSX/Source data/._Source data for Fig.3b.xlsx
- Source data/Source data for Fig.3c.xlsx
- __MACOSX/Source data/._Source data for Fig.3c.xlsx
- Source data/Source data for Fig.3d.xlsx
- __MACOSX/Source data/._Source data for Fig.3d.xlsx
- Source data/Source data for Fig.2b.xlsx
- __MACOSX/Source data/._Source data for Fig.2b.xlsx
- Source data/Source data for Supplementary Fig.1b.xlsx
- __MACOSX/Source data/._Source data for Supplementary Fig.1b.xlsx
- Source data/Source data for Fig.2c.xlsx
- __MACOSX/Source data/._Source data for Fig.2c.xlsx
- Source data/Source data for Supplementary Fig.3b.xlsx
- __MACOSX/Source data/._Source data for Supplementary Fig.3b.xlsx
