# Supplementary material for: A phase 2 pilot study of umbilical cord blood infusion as an adjuvant consolidation therapy in elderly patients with acute myeloid leukemia
Source: Signal Transduct Target Ther. 2024 Dec 20;9:358. doi: 10.1038/s41392-024-02065-y (PMC11659310; doi:10.1038/s41392-024-02065-y)
Supplement: Supplementary file 3 — Source data [file 41392_2024_2065_MOESM3_ESM.zip › Source data/Source data for Supplementary Fig.1a.xlsx]

## Sheet: Sheet1
Source data for Supplementary Fig.1a
Group	Type	Number	Percent
Overall	CR	33	64.71
Favorable	CR	9	60
Intermediate	CR	20	76.93
Adverse	CR	4	40
Overall	Relapse	18	35.29
Favorable	Relapse	6	40
Intermediate	Relapse	6	23.07
Adverse	Relapse	6	60
