# Supplementary material for: A phase 2 pilot study of umbilical cord blood infusion as an adjuvant consolidation therapy in elderly patients with acute myeloid leukemia
Source: Signal Transduct Target Ther. 2024 Dec 20;9:358. doi: 10.1038/s41392-024-02065-y (PMC11659310; doi:10.1038/s41392-024-02065-y)
Supplement: Supplementary file 3 — Source data [file 41392_2024_2065_MOESM3_ESM.zip › Source data/Source data for Supplementary Fig.2.xlsx]

## Sheet: Sheet1
Source data for Supplementary Fig.2
b	a1	a2	Risk
Negative	Negative	Negative	Favorable
Positive	Positive	Positive	Favorable
Negative	Negative	Negative	Favorable
Negative	Negative	Negative	Favorable
Negative	Negative	Negative	Intermediate
Negative	Negative	Negative	Adverse
Positive	Positive	Positive	Adverse
Negative	Positive	Positive	Adverse
Positive	Positive	Positive	Adverse
Positive	Positive	Positive	Adverse
Negative	Negative	Negative	Intermediate
Positive	Positive	Positive	Intermediate
Negative	Negative	Negative	Adverse
Negative	Negative	Negative	Favorable
Negative	Negative	Positive	Adverse
Negative	Negative	Negative	Intermediate
Negative	Negative	Negative	Intermediate
Positive	Positive	Negative	Intermediate
Positive	Positive	Positive	Adverse
Negative	Negative	Positive	Favorable
Positive	Negative	Negative	Favorable
Negative	Negative	Negative	Intermediate
Positive	Positive	Positive	Intermediate
Positive	Positive	Negative	Intermediate
Negative	Negative	Negative	Favorable
Negative	Positive	Positive	Intermediate
Negative	Negative	Negative	Intermediate
Negative	Negative	Negative	Intermediate
Negative	Negative	Negative	Adverse
Negative	Negative	Negative	Intermediate
Negative	Positive	Negative	Favorable
Negative	Negative	Negative	Favorable
Negative	Negative	Negative	Intermediate
Negative	Negative	Negative	Favorable
Negative	Negative	Negative	Intermediate
Negative	Negative	Negative	Intermediate
Negative	Negative	Negative	Intermediate
Negative	Negative	Negative	Intermediate
Positive	Positive	Positive	Intermediate
Negative	Negative	Negative	Intermediate
Positive	Negative	Negative	Intermediate
Negative	Negative	Negative	Intermediate
Negative	Negative	Positive	Intermediate
Negative	Positive	Positive	Favorable
Negative	Negative	Negative	Favorable
Negative	Negative	Positive	Intermediate
Negative	Negative	Negative	Favorable
Negative	Negative	Negative	Intermediate
Negative	Positive	Negative	Favorable
Negative	Negative	Negative	Adverse
Positive	Negative	Negative	Intermediate
