# Supplementary material for: A phase 2 pilot study of umbilical cord blood infusion as an adjuvant consolidation therapy in elderly patients with acute myeloid leukemia
Source: Signal Transduct Target Ther. 2024 Dec 20;9:358. doi: 10.1038/s41392-024-02065-y (PMC11659310; doi:10.1038/s41392-024-02065-y)
Supplement: Supplementary file 3 — Source data [file 41392_2024_2065_MOESM3_ESM.zip › Source data/Source data for Supplementary Fig.4b.xlsx]

## Sheet: Sheet1
Source data for Supplementary Fig.4b
Risk	EFS_status	EFS (Months)
Favorable	0	100
Favorable	1	72.23
Favorable	1	20.33
Favorable	0	47.6
Intermediate	0	43.23
Adverse	0	39.07
Adverse	1	19.47
Adverse	1	5.43
Adverse	1	9.03
Adverse	1	9.33
Intermediate	0	35.83
Intermediate	0	35.8
Adverse	1	12.13
Favorable	1	24.53
Adverse	1	6.2
Intermediate	0	34.8
Intermediate	0	33.47
Intermediate	1	25
Adverse	0	33.13
Favorable	1	7.73
Favorable	0	32.23
Intermediate	1	15.47
Intermediate	1	7.1
Intermediate	1	17.87
Favorable	1	17.17
Intermediate	1	25.6
Intermediate	1	17.1
Intermediate	1	17.1
Adverse	0	30.1
Intermediate	0	27.4
Favorable	0	27.3
Favorable	0	26.63
Intermediate	0	26.43
Favorable	1	16.9
Intermediate	0	23.7
Intermediate	0	23.7
Intermediate	0	22.77
Intermediate	0	22.77
Intermediate	1	19.1
Intermediate	0	21.8
Intermediate	1	10.53
Intermediate	0	20.33
Intermediate	0	18.97
Favorable	0	18.1
Favorable	0	16.87
Intermediate	0	16.57
Favorable	0	15.3
Intermediate	0	14.87
Favorable	0	14.83
Adverse	0	14.47
Intermediate	0	13.73
