# Supplementary material for: A phase 2 pilot study of umbilical cord blood infusion as an adjuvant consolidation therapy in elderly patients with acute myeloid leukemia
Source: Signal Transduct Target Ther. 2024 Dec 20;9:358. doi: 10.1038/s41392-024-02065-y (PMC11659310; doi:10.1038/s41392-024-02065-y)
Supplement: Supplementary file 3 — Source data [file 41392_2024_2065_MOESM3_ESM.zip › Source data/Source data for Fig.3b.xlsx]

## Sheet: Sheet1
Source data for Fig.3b
Cell proportion (%)	1.CD4T_01_CCR7	2.CD4T_02_GPR183	3.CD4T_03_FOXP3_CTLA4	4.CD4T_04_CCR6	5.CD4T_05_CCR7lo_GZMK	6.CD4T_06_CD69	7.CD4T_07_IFIT3	8.CD8T_01_GZMK	9.CD8T_02_FGFBP2	10.CD8T_03_CCR7	11.CD8T_04_CCR7lo_GZMK	12.CD8T_05_KLRB1	13.CD8T_06_STMN1	14.NKT	15.NK_01_FCGR3A_CX3CR1	16.NK_02_XCL1	17.Mo_01_CD14	18.Mo_02_CD16	19.DC_CD1C	20.HSPC	21.Platelet	22.B_01_MS4A1_CD83	23.B_02_MZB1
P21-b	31.46	19.81	5.14	4.4	2.79	5.24	0.57	2.45	0.67	12.86	2.87	0.54	0.05	0.12	3.61	0.1	4.53	0.79	0.12	0	0.3	1.43	0.12
P21-a	20.78	25.7	7.71	6.39	3.54	2.06	1.57	4	2.95	7.04	2.79	0.95	3.66	0.15	8	0.59	1.16	0.13	0.01	0.08	0	0.41	0.33
P25-b	16.14	16.34	4.87	5.73	3	4.03	0.43	3.7	8.63	5.81	3.98	1.25	0.07	0.11	7.77	0.07	11.1	1.26	0.36	0.05	5.06	0.17	0.05
P25-a	26.12	19.04	9.74	6.98	3.23	3.94	0.58	4.02	6.7	6.66	4.33	1.35	1.32	0.08	3.67	0.21	1.46	0.1	0.01	0.04	0.04	0.35	0.01
P26-b	55.52	16.51	3.63	2.94	2.07	5.79	1.13	1.02	0.62	2.88	1.59	0.46	0.04	0.09	0.57	0.1	2.78	0.03	0	0.1	0.52	1.58	0.03
P26-a	43.06	15.63	6.37	3.82	2.4	3.94	0.52	4.81	3.44	2.48	2.28	0.97	2.05	0.08	3.69	0.82	2.42	0.35	0.02	0.05	0.02	0.54	0.22
P29-b	21.49	26.09	8.52	9.32	6.24	2.22	0.95	3.28	4.69	3.77	4.44	1.26	0.16	0.05	2.04	0.16	3.64	0.13	0	0	0.69	0.87	0
P29-a	21.79	21.32	9.41	7.86	6.72	4.32	0.85	4.52	6.4	3.46	5.1	0.85	1.6	0.16	3.25	0.28	1.75	0.03	0	0.01	0.04	0.25	0
