# Supplementary material for: A phase 2 pilot study of umbilical cord blood infusion as an adjuvant consolidation therapy in elderly patients with acute myeloid leukemia
Source: Signal Transduct Target Ther. 2024 Dec 20;9:358. doi: 10.1038/s41392-024-02065-y (PMC11659310; doi:10.1038/s41392-024-02065-y)
Supplement: Supplementary file 3 — Source data [file 41392_2024_2065_MOESM3_ESM.zip › Source data/Source data for Fig.3c.xlsx]

## Sheet: Sheet1
Source data for Fig.3c
Cell proportion (%)	8.CD8T_01_GZMK	13.CD8T_06_STMN1	16.NK_02_XCL1	17.Mo_01_CD14
P21-b	2.45	0.05	0.1	4.53
P21-a	4	3.66	0.59	1.16
P25-b	3.7	0.07	0.07	11.1
P25-a	4.02	1.32	0.21	1.46
P26-b	1.02	0.04	0.1	2.78
P26-a	4.81	2.05	0.82	2.42
P29-b	3.28	0.16	0.16	3.64
P29-a	4.52	1.6	0.28	1.75
