# Supplementary material for: A phase 2 pilot study of umbilical cord blood infusion as an adjuvant consolidation therapy in elderly patients with acute myeloid leukemia
Source: Signal Transduct Target Ther. 2024 Dec 20;9:358. doi: 10.1038/s41392-024-02065-y (PMC11659310; doi:10.1038/s41392-024-02065-y)
Supplement: Supplementary file 3 — Source data [file 41392_2024_2065_MOESM3_ESM.zip › Source data/Source data for Fig.3d.xlsx]

## Sheet: Sheet1
Source data for Fig.3d
ID	Description	GeneRatio	BgRatio	pvalue	p.adjust	qvalue	geneID	Count	func	GOGeneCount	geneRatio	size	CellType
GO:1904851	positive regulation of establishment of protein localization to telomere	2/48	10/18903	0.000280462	0.00875254	0.00623228	CCT5/CCT3	2	positive regulation of establishment of protein localization to telomere (GO:1904851)	10	0.0416667	0.2	1.CD4T_01_CCR7
GO:0070203	regulation of establishment of protein localization to telomere	2/48	11/18903	0.000342232	0.00889153	0.00633125	CCT5/CCT3	2	regulation of establishment of protein localization to telomere (GO:0070203)	11	0.0416667	0.181818	1.CD4T_01_CCR7
GO:0007004	telomere maintenance via telomerase	3/48	69/18903	0.00071574	0.0126841	0.00903174	HSP90AA1/CCT5/CCT3	3	telomere maintenance via telomerase (GO:0007004)	69	0.0625	0.0434783	1.CD4T_01_CCR7
GO:0070200	establishment of protein localization to telomere	2/48	17/18903	0.000838057	0.0139646	0.00994354	CCT5/CCT3	2	establishment of protein localization to telomere (GO:0070200)	17	0.0416667	0.117647	1.CD4T_01_CCR7
GO:0010833	telomere maintenance via telomere lengthening	3/48	81/18903	0.00114094	0.016195	0.0115317	HSP90AA1/CCT5/CCT3	3	telomere maintenance via telomere lengthening (GO:0010833)	81	0.0625	0.037037	1.CD4T_01_CCR7
GO:0032212	positive regulation of telomere maintenance via telomerase	2/48	34/18903	0.00336321	0.0336981	0.0239949	CCT5/CCT3	2	positive regulation of telomere maintenance via telomerase (GO:0032212)	34	0.0416667	0.0588235	1.CD4T_01_CCR7
GO:1904358	positive regulation of telomere maintenance via telomere lengthening	2/48	37/18903	0.00397339	0.0383095	0.0272784	CCT5/CCT3	2	positive regulation of telomere maintenance via telomere lengthening (GO:1904358)	37	0.0416667	0.0540541	1.CD4T_01_CCR7
GO:0002253	activation of immune response	5/48	397/18903	0.00324965	0.0336981	0.0239949	HSP90AA1/PTPRC/CD3G/FYB1/LCK	5	activation of immune response (GO:0002253)	397	0.104167	0.0125945	1.CD4T_01_CCR7
GO:0050870	positive regulation of T cell activation	5/48	251/18903	0.000426219	0.00920273	0.00655284	ACTB/CORO1A/CD27/PTPRC/LCK	5	positive regulation of T cell activation (GO:0050870)	251	0.104167	0.0199203	1.CD4T_01_CCR7
GO:0045582	positive regulation of T cell differentiation	3/48	117/18903	0.00326342	0.0336981	0.0239949	ACTB/CD27/PTPRC	3	positive regulation of T cell differentiation (GO:0045582)	117	0.0625	0.025641	1.CD4T_01_CCR7
GO:0010833	telomere maintenance via telomere lengthening	4/130	81/18903	0.00236094	0.0306798	0.0247343	CCT5/HSP90AA1/PARP1/NOP10	4	telomere maintenance via telomere lengthening (GO:0010833)	81	0.0307692	0.0493827	2.CD4T_02_GPR183
GO:0000723	telomere maintenance	5/130	154/18903	0.00425647	0.0469161	0.0378241	CCT5/HSP90AA1/PARP1/NOP10/MYC	5	telomere maintenance (GO:0000723)	154	0.0384615	0.0324675	2.CD4T_02_GPR183
GO:0002253	activation of immune response	12/130	397/18903	1.93471095863004e-05	0.000856863	0.000690809	LCK/CD3D/CSK/LPXN/PTPRC/FYB1/HSP90AA1/PYCARD/CD3G/LIME1/GBP1/TRBC1	12	activation of immune response (GO:0002253)	397	0.0923077	0.0302267	2.CD4T_02_GPR183
GO:0001909	leukocyte mediated cytotoxicity	5/130	134/18903	0.00234328	0.0306798	0.0247343	CORO1A/PTPRC/PRDX1/CTSC/KLRB1	5	leukocyte mediated cytotoxicity (GO:0001909)	134	0.0384615	0.0373134	2.CD4T_02_GPR183
GO:0050870	positive regulation of T cell activation	11/130	251/18903	1.31431147851582e-06	0.000101407	8.17553620353096e-05	ACTB/CORO1A/LCK/CSK/CD27/IL2RG/PTPRC/SASH3/PYCARD/SIRPG/CD74	11	positive regulation of T cell activation (GO:0050870)	251	0.0846154	0.0438247	2.CD4T_02_GPR183
GO:0045582	positive regulation of T cell differentiation	6/130	117/18903	0.000157926	0.0048138	0.00388092	ACTB/CD27/IL2RG/PTPRC/SASH3/CD74	6	positive regulation of T cell differentiation (GO:0045582)	117	0.0461538	0.0512821	2.CD4T_02_GPR183
GO:2000406	positive regulation of T cell migration	4/130	35/18903	9.47893240407678e-05	0.00329627	0.00265747	CORO1A/PYCARD/SPN/ITGA4	4	positive regulation of T cell migration (GO:2000406)	35	0.0307692	0.114286	2.CD4T_02_GPR183
GO:0002253	activation of immune response	30/397	397/18903	1.57784496065289e-09	1.01447671076732e-07	7.98860589224433e-08	LCK/FYB1/CSK/PTPRC/LIME1/CD3D/PYCARD/CD3G/HSP90AA1/GBP1/LPXN/HLA-A/HLA-DPB1/SKAP1/ADA/BTN3A2/CD38/CD59/NCKAP1L/HLA-DRB1/RAB29/MYO1G/CD47/HLA-DQB1/FOXP3/PTPN6/LAPTM5/PAK2/TRBC1/LGALS3	30	activation of immune response (GO:0002253)	397	0.0755668	0.0755668	3.CD4T_03_FOXP3_CTLA4
GO:0019882	antigen processing and presentation	14/397	108/18903	6.02490243091237e-08	2.48733340358298e-06	1.95867742186115e-06	CD74/PYCARD/HLA-DRA/TAP1/PSMB8/HLA-A/HLA-DPB1/HLA-DPA1/HLA-DRB5/HLA-DMA/HLA-DRB1/WAS/HLA-DQB1/HLA-DQA1	14	antigen processing and presentation (GO:0019882)	108	0.0352645	0.12963	3.CD4T_03_FOXP3_CTLA4
GO:0019221	cytokine-mediated signaling pathway	25/397	496/18903	5.39280343297369e-05	0.000988345	0.000778283	TMSB4X/CD74/PTPRC/IL2RG/PYCARD/TNFRSF1B/CXCR3/CARD16/CPNE1/ILK/IKBKE/TNFRSF14/TXNDC17/CASP4/IL27RA/JAK1/PTPN6/TNFRSF4/LAPTM5/LIMS1/COMMD7/ISG15/JAK3/SAMHD1/STAT1	25	cytokine-mediated signaling pathway (GO:0019221)	496	0.0629723	0.0504032	3.CD4T_03_FOXP3_CTLA4
GO:0001819	positive regulation of cytokine production	25/397	486/18903	3.8769090745227e-05	0.000758685	0.000597435	GAPDH/CD74/PTPRC/PYCARD/SASH3/CD2/HSP90AA1/HLA-A/HLA-DPB1/HLA-DPA1/TNFRSF14/LGALS9/BTN3A2/TIGIT/RASGRP1/SPN/IL27RA/FOXP3/LAMTOR5/PARK7/LAPTM5/ISG15/CYBA/GBP5/STAT1	25	positive regulation of cytokine production (GO:0001819)	486	0.0629723	0.0514403	3.CD4T_03_FOXP3_CTLA4
GO:0001909	leukocyte mediated cytotoxicity	13/397	134/18903	5.06032476677376e-06	0.000133199	0.000104889	CORO1A/PTPRC/HLA-DRA/CTSC/CD2/PRF1/HLA-A/LGALS9/PRDX1/RASGRP1/NCKAP1L/HLA-DRB1/PTPN6	13	leukocyte mediated cytotoxicity (GO:0001909)	134	0.0327456	0.0970149	3.CD4T_03_FOXP3_CTLA4
GO:0050870	positive regulation of T cell activation	33/397	251/18903	3.56022556509276e-17	2.08580948913633e-14	1.64249309995598e-14	CORO1A/ACTB/CD27/LCK/CSK/CD74/PTPRC/IL2RG/PYCARD/HLA-DRA/SASH3/HLA-A/HLA-DPB1/ADA/HLA-DPA1/TNFRSF14/LGALS9/SIRPG/HLA-DRB5/RASGRP1/NCKAP1L/VSIR/HLA-DMA/IL27RA/HLA-DRB1/CD47/HLA-DQB1/FOXP3/RASAL3/PTPN6/JAK3/HLA-DQA1/LGALS1	33	positive regulation of T cell activation (GO:0050870)	251	0.0831234	0.131474	3.CD4T_03_FOXP3_CTLA4
GO:0045582	positive regulation of T cell differentiation	14/397	117/18903	1.6707807302438e-07	6.36194371263709e-06	5.00978095302537e-06	ACTB/CD27/CD74/PTPRC/IL2RG/HLA-DRA/SASH3/ADA/LGALS9/RASGRP1/NCKAP1L/VSIR/HLA-DRB1/FOXP3	14	positive regulation of T cell differentiation (GO:0045582)	117	0.0352645	0.119658	3.CD4T_03_FOXP3_CTLA4
GO:0002228	natural killer cell mediated immunity	7/397	77/18903	0.0011626	0.0126437	0.00995643	CORO1A/CD2/HLA-A/LGALS9/PRDX1/RASGRP1/PTPN6	7	natural killer cell mediated immunity (GO:0002228)	77	0.0176322	0.0909091	3.CD4T_03_FOXP3_CTLA4
GO:0042267	natural killer cell mediated cytotoxicity	7/397	74/18903	0.000917929	0.010496	0.00826517	CORO1A/CD2/HLA-A/LGALS9/PRDX1/RASGRP1/PTPN6	7	natural killer cell mediated cytotoxicity (GO:0042267)	74	0.0176322	0.0945946	3.CD4T_03_FOXP3_CTLA4
GO:2000406	positive regulation of T cell migration	4/397	35/18903	0.00599913	0.0443099	0.0348923	CORO1A/PYCARD/TNFRSF14/SPN	4	positive regulation of T cell migration (GO:2000406)	35	0.0100756	0.114286	3.CD4T_03_FOXP3_CTLA4
GO:0002253	activation of immune response	8/87	397/18903	0.000485313	0.0169263	0.0143488	LCK/PTPRC/CD3D/CSK/LPXN/CD3G/BTN3A2/FYB1	8	activation of immune response (GO:0002253)	397	0.091954	0.0201511	4.CD4T_04_CCR6
GO:0050870	positive regulation of T cell activation	9/87	251/18903	2.31498863918996e-06	0.000560925	0.000475506	CORO1A/IL7R/LCK/ACTB/PTPRC/VSIR/CSK/CD27/SIRPG	9	positive regulation of T cell activation (GO:0050870)	251	0.103448	0.0358566	4.CD4T_04_CCR6
GO:0045582	positive regulation of T cell differentiation	5/87	117/18903	0.000205552	0.00888341	0.00753062	IL7R/ACTB/PTPRC/VSIR/CD27	5	positive regulation of T cell differentiation (GO:0045582)	117	0.0574713	0.042735	4.CD4T_04_CCR6
GO:0002253	activation of immune response	15/166	397/18903	2.34475357773841e-06	0.000175116	0.000143738	LCK/PTPRC/CD3G/CD3D/BTN3A2/LPXN/LIME1/GBP1/FYB1/CSK/WNK1/RAB29/LCP2/XRCC5/TRAC	15	activation of immune response (GO:0002253)	397	0.0903614	0.0377834	5.CD4T_05_CCR7lo_GZMK
GO:0019221	cytokine-mediated signaling pathway	14/166	496/18903	0.000126333	0.00373473	0.00306552	TMSB4X/PTPRC/IL2RG/IL7R/CPNE1/CD74/TRADD/CXCR3/LIMS1/WNK1/CCL5/TNFRSF14/CIB1/STAT1	14	cytokine-mediated signaling pathway (GO:0019221)	496	0.0843373	0.0282258	5.CD4T_05_CCR7lo_GZMK
GO:0001819	positive regulation of cytokine production	12/166	486/18903	0.00124323	0.0238398	0.019568	PTPRC/BTN3A2/LTB/LY9/CD74/SPN/CYBA/SASH3/POU2F2/CD2/TNFRSF14/STAT1	12	positive regulation of cytokine production (GO:0001819)	486	0.0722892	0.0246914	5.CD4T_05_CCR7lo_GZMK
GO:0001909	leukocyte mediated cytotoxicity	6/166	134/18903	0.00119187	0.0233278	0.0191478	CORO1A/PTPRC/IL7R/NKG7/CTSC/CD2	6	leukocyte mediated cytotoxicity (GO:0001909)	134	0.0361446	0.0447761	5.CD4T_05_CCR7lo_GZMK
GO:0050870	positive regulation of T cell activation	13/166	251/18903	3.48455197323556e-07	3.955663400017e-05	3.24686884916644e-05	CORO1A/LCK/CD27/PTPRC/IL2RG/ACTB/IL7R/CD74/SASH3/CSK/CCL5/RASAL3/TNFRSF14	13	positive regulation of T cell activation (GO:0050870)	251	0.0783133	0.0517928	5.CD4T_05_CCR7lo_GZMK
GO:0045582	positive regulation of T cell differentiation	7/166	117/18903	7.82972866223413e-05	0.00261421	0.00214578	CD27/PTPRC/IL2RG/ACTB/IL7R/CD74/SASH3	7	positive regulation of T cell differentiation (GO:0045582)	117	0.0421687	0.0598291	5.CD4T_05_CCR7lo_GZMK
GO:2000406	positive regulation of T cell migration	6/166	35/18903	5.50666569659849e-07	5.38893698170569e-05	4.42332166481759e-05	CORO1A/SPN/WNK1/CCL5/TNFRSF14/ITGA4	6	positive regulation of T cell migration (GO:2000406)	35	0.0361446	0.171429	5.CD4T_05_CCR7lo_GZMK
GO:0050870	positive regulation of T cell activation	5/40	251/18903	0.000178551	0.00817642	0.00604677	ACTB/CORO1A/CD27/IL7R/JAK3	5	positive regulation of T cell activation (GO:0050870)	251	0.125	0.0199203	6.CD4T_06_CD69
GO:0045582	positive regulation of T cell differentiation	3/40	117/18903	0.00193226	0.0312462	0.0231077	ACTB/CD27/IL7R	3	positive regulation of T cell differentiation (GO:0045582)	117	0.075	0.025641	6.CD4T_06_CD69
GO:0002253	activation of immune response	11/163	397/18903	0.000676778	0.0186735	0.0158181	LPXN/HLA-DPB1/LCK/HSP90AA1/GBP1/CD3D/FYB1/CD38/FOXP3/PTPN6/CD3G	11	activation of immune response (GO:0002253)	397	0.0674847	0.0277078	7.CD4T_07_IFIT3
GO:0019882	antigen processing and presentation	6/163	108/18903	0.000347455	0.0120311	0.0101914	CD74/HLA-DPB1/TAP1/HLA-DPA1/PSMB8/HLA-DRB5	6	antigen processing and presentation (GO:0019882)	108	0.0368098	0.0555556	7.CD4T_07_IFIT3
GO:0050870	positive regulation of T cell activation	12/163	251/18903	1.90664543754949e-06	0.000303131	0.000256779	ACTB/CORO1A/CD74/HLA-DPB1/LCK/HLA-DPA1/IL2RG/SASH3/FOXP3/HLA-DRB5/SIRPG/PTPN6	12	positive regulation of T cell activation (GO:0050870)	251	0.0736196	0.0478088	7.CD4T_07_IFIT3
GO:1904851	positive regulation of establishment of protein localization to telomere	3/350	10/18903	0.000685634	0.0105726	0.00856967	CCT5/CCT3/CCT7	3	positive regulation of establishment of protein localization to telomere (GO:1904851)	10	0.00857143	0.3	8.CD8T_01_GZMK
GO:0070203	regulation of establishment of protein localization to telomere	3/350	11/18903	0.000929847	0.0133302	0.0108049	CCT5/CCT3/CCT7	3	regulation of establishment of protein localization to telomere (GO:0070203)	11	0.00857143	0.272727	8.CD8T_01_GZMK
GO:0032212	positive regulation of telomere maintenance via telomerase	4/350	34/18903	0.00345578	0.0348427	0.0282419	CCT5/CCT3/XRCC5/CCT7	4	positive regulation of telomere maintenance via telomerase (GO:0032212)	34	0.0114286	0.117647	8.CD8T_01_GZMK
GO:0070200	establishment of protein localization to telomere	3/350	17/18903	0.003529	0.0351941	0.0285267	CCT5/CCT3/CCT7	3	establishment of protein localization to telomere (GO:0070200)	17	0.00857143	0.176471	8.CD8T_01_GZMK
GO:0010833	telomere maintenance via telomere lengthening	6/350	81/18903	0.00390681	0.037534	0.0304234	NOP10/CCT5/PARP1/CCT3/XRCC5/CCT7	6	telomere maintenance via telomere lengthening (GO:0010833)	81	0.0171429	0.0740741	8.CD8T_01_GZMK
GO:1904358	positive regulation of telomere maintenance via telomere lengthening	4/350	37/18903	0.00471232	0.0428074	0.0346978	CCT5/CCT3/XRCC5/CCT7	4	positive regulation of telomere maintenance via telomere lengthening (GO:1904358)	37	0.0114286	0.108108	8.CD8T_01_GZMK
GO:1904356	regulation of telomere maintenance via telomere lengthening	5/350	61/18903	0.00538823	0.0470829	0.0381633	CCT5/PARP1/CCT3/XRCC5/CCT7	5	regulation of telomere maintenance via telomere lengthening (GO:1904356)	61	0.0142857	0.0819672	8.CD8T_01_GZMK
GO:0002253	activation of immune response	27/350	397/18903	6.84885444015081e-09	4.59226797558215e-07	3.72228575906931e-07	LCK/PTPRC/LIME1/PYCARD/CSK/CD38/CD3D/LPXN/FYB1/PTPN6/CD3G/SH2D1A/GBP1/IFI16/BTN3A2/ADA/KLRK1/TRAC/RAB29/NCKAP1L/SKAP1/XRCC5/TRGC2/RBCK1/LCP2/TRBC1/HLA-DPB1	27	activation of immune response (GO:0002253)	397	0.0771429	0.0680101	8.CD8T_01_GZMK
GO:0019882	antigen processing and presentation	11/350	108/18903	5.21159714415734e-06	0.000197181	0.000159826	CD74/PYCARD/TAP1/PSMB8/HLA-DRB5/WAS/ERAP2/HLA-DRA/HLA-DQA2/HLA-DPA1/HLA-DPB1	11	antigen processing and presentation (GO:0019882)	108	0.0314286	0.101852	8.CD8T_01_GZMK
GO:0019221	cytokine-mediated signaling pathway	19/350	496/18903	0.00237522	0.0266576	0.0216075	TMSB4X/PTPRC/CD74/PYCARD/CASP4/CXCR3/IL2RG/TXNDC17/ILK/SAMHD1/PTPN6/CCL5/CPNE1/CARD16/NMI/IL27RA/CX3CR1/TNFRSF14/TRADD	19	cytokine-mediated signaling pathway (GO:0019221)	496	0.0542857	0.0383065	8.CD8T_01_GZMK
GO:0001819	positive regulation of cytokine production	23/350	486/18903	4.09903294698999e-05	0.000976847	0.000791789	PTPRC/GAPDH/CD74/PYCARD/SASH3/CD2/TIGIT/IFI16/BTN3A2/PARK7/IL27RA/CYBA/SLAMF6/GSDMD/KLRK1/IL16/SPN/TNFRSF14/HLA-DPA1/LY9/LTB/GBP5/HLA-DPB1	23	positive regulation of cytokine production (GO:0001819)	486	0.0657143	0.0473251	8.CD8T_01_GZMK
GO:0001909	leukocyte mediated cytotoxicity	13/350	134/18903	1.26890541571827e-06	5.35168120329782e-05	4.33783194622677e-05	CORO1A/PTPRC/CTSC/NKG7/CD2/PTPN6/SH2D1A/HLA-DRA/SLAMF6/KLRK1/CX3CR1/NCKAP1L/TUBB	13	leukocyte mediated cytotoxicity (GO:0001909)	134	0.0371429	0.0970149	8.CD8T_01_GZMK
GO:0050870	positive regulation of T cell activation	24/350	251/18903	5.38548706671981e-11	5.49020487079491e-09	4.45011299723689e-09	CORO1A/ACTB/LCK/CD27/PTPRC/CD74/PYCARD/SASH3/CSK/IL2RG/PTPN6/CCL5/HLA-DRB5/HLA-DRA/SIRPG/ADA/IL27RA/KLRK1/VSIR/NCKAP1L/HLA-DQA2/TNFRSF14/HLA-DPA1/HLA-DPB1	24	positive regulation of T cell activation (GO:0050870)	251	0.0685714	0.0956175	8.CD8T_01_GZMK
GO:0045582	positive regulation of T cell differentiation	10/350	117/18903	6.42849361713058e-05	0.00145633	0.00118044	ACTB/CD27/PTPRC/CD74/SASH3/IL2RG/HLA-DRA/ADA/VSIR/NCKAP1L	10	positive regulation of T cell differentiation (GO:0045582)	117	0.0285714	0.0854701	8.CD8T_01_GZMK
GO:0002228	natural killer cell mediated immunity	8/350	77/18903	8.82734745264984e-05	0.00195159	0.00158187	CORO1A/NKG7/CD2/PTPN6/SH2D1A/SLAMF6/KLRK1/TUBB	8	natural killer cell mediated immunity (GO:0002228)	77	0.0228571	0.103896	8.CD8T_01_GZMK
GO:0042267	natural killer cell mediated cytotoxicity	8/350	74/18903	6.63402001838871e-05	0.00149367	0.0012107	CORO1A/NKG7/CD2/PTPN6/SH2D1A/SLAMF6/KLRK1/TUBB	8	natural killer cell mediated cytotoxicity (GO:0042267)	74	0.0228571	0.108108	8.CD8T_01_GZMK
GO:2000406	positive regulation of T cell migration	6/350	35/18903	3.98082250567505e-05	0.000962836	0.000780431	CORO1A/PYCARD/CCL5/SPN/TNFRSF14/ITGA4	6	positive regulation of T cell migration (GO:2000406)	35	0.0171429	0.171429	8.CD8T_01_GZMK
GO:0002253	activation of immune response	17/206	397/18903	1.77257472699264e-06	7.4128090319095e-05	5.89303352219483e-05	PTPRC/LCK/CD3G/LIME1/PYCARD/CSK/PTPN6/CD3D/ZAP70/BTN3A2/MYO1G/LPXN/TRBC1/GBP1/LCP2/NCKAP1L/KLRK1	17	activation of immune response (GO:0002253)	397	0.0825243	0.0428212	9.CD8T_02_FGFBP2
GO:0019882	antigen processing and presentation	7/206	108/18903	0.000181386	0.00392915	0.0031236	PYCARD/CD74/TAP1/WAS/HLA-DQA2/ERAP2/HLA-DRB5	7	antigen processing and presentation (GO:0019882)	108	0.0339806	0.0648148	9.CD8T_02_FGFBP2
GO:0019221	cytokine-mediated signaling pathway	14/206	496/18903	0.00112409	0.0158903	0.0126325	TMSB4X/PTPRC/CX3CR1/PYCARD/SAMHD1/CD74/IL2RG/PTPN6/ILK/CPNE1/IL27RA/TNFRSF14/CASP4/STAT1	14	cytokine-mediated signaling pathway (GO:0019221)	496	0.0679612	0.0282258	9.CD8T_02_FGFBP2
GO:0001819	positive regulation of cytokine production	20/206	486/18903	3.9157867383142e-07	2.0710491915967e-05	1.64644229463577e-05	PTPRC/PYCARD/CD74/LTB/MBP/GAPDH/SPN/SASH3/SPON2/BTN3A2/IL27RA/BATF/TIGIT/ADAM8/TNFRSF14/IL16/GBP5/KLRK1/STAT1/FCGR3A	20	positive regulation of cytokine production (GO:0001819)	486	0.0970874	0.0411523	9.CD8T_02_FGFBP2
GO:0001909	leukocyte mediated cytotoxicity	12/206	134/18903	2.67948641166428e-08	2.88140485197184e-06	2.29065868425736e-06	CORO1A/PTPRC/NKG7/CX3CR1/GZMB/CTSC/PTPN6/PRF1/GZMM/NCKAP1L/KLRK1/FCGR3A	12	leukocyte mediated cytotoxicity (GO:0001909)	134	0.0582524	0.0895522	9.CD8T_02_FGFBP2
GO:0050870	positive regulation of T cell activation	21/206	251/18903	5.01228466174986e-13	3.01839782330577e-10	2.39956533069878e-10	CORO1A/PTPRC/LCK/LGALS1/PYCARD/CD74/ACTB/IL2RG/CSK/SASH3/PTPN6/ZAP70/HLA-DQA2/VSIR/IL27RA/ADAM8/CD27/TNFRSF14/HLA-DRB5/NCKAP1L/KLRK1	21	positive regulation of T cell activation (GO:0050870)	251	0.101942	0.0836653	9.CD8T_02_FGFBP2
GO:0045582	positive regulation of T cell differentiation	10/206	117/18903	6.14994910375728e-07	3.0356552051497e-05	2.41328460085316e-05	PTPRC/CD74/ACTB/IL2RG/SASH3/ZAP70/VSIR/ADAM8/CD27/NCKAP1L	10	positive regulation of T cell differentiation (GO:0045582)	117	0.0485437	0.0854701	9.CD8T_02_FGFBP2
GO:0002228	natural killer cell mediated immunity	6/206	77/18903	0.000194038	0.00410117	0.00326034	CORO1A/NKG7/GZMB/PTPN6/KLRK1/FCGR3A	6	natural killer cell mediated immunity (GO:0002228)	77	0.0291262	0.0779221	9.CD8T_02_FGFBP2
GO:0042267	natural killer cell mediated cytotoxicity	6/206	74/18903	0.000155765	0.00344859	0.00274156	CORO1A/NKG7/GZMB/PTPN6/KLRK1/FCGR3A	6	natural killer cell mediated cytotoxicity (GO:0042267)	74	0.0291262	0.0810811	9.CD8T_02_FGFBP2
GO:0030101	natural killer cell activation	5/206	99/18903	0.00457634	0.0426864	0.0339348	CORO1A/PTPRC/NKG7/KLRK1/FCGR3A	5	natural killer cell activation (GO:0030101)	99	0.0242718	0.0505051	9.CD8T_02_FGFBP2
GO:2000406	positive regulation of T cell migration	5/206	35/18903	3.64279890796777e-05	0.0010156	0.000807381	CORO1A/PYCARD/SPN/ADAM8/TNFRSF14	5	positive regulation of T cell migration (GO:2000406)	35	0.0242718	0.142857	9.CD8T_02_FGFBP2
GO:0010833	telomere maintenance via telomere lengthening	4/71	81/18903	0.000244408	0.00986285	0.00776527	HSP90AA1/CCT5/CCT3/PARP1	4	telomere maintenance via telomere lengthening (GO:0010833)	81	0.056338	0.0493827	10.CD8T_03_CCR7
GO:0000723	telomere maintenance	5/71	154/18903	0.000283976	0.0104491	0.00822685	MYC/HSP90AA1/CCT5/CCT3/PARP1	5	telomere maintenance (GO:0000723)	154	0.0704225	0.0324675	10.CD8T_03_CCR7
GO:0032204	regulation of telomere maintenance	4/71	101/18903	0.000566892	0.0165298	0.0130144	MYC/CCT5/CCT3/PARP1	4	regulation of telomere maintenance (GO:0032204)	101	0.056338	0.039604	10.CD8T_03_CCR7
GO:1904851	positive regulation of establishment of protein localization to telomere	2/71	10/18903	0.000613864	0.0168309	0.0132514	CCT5/CCT3	2	positive regulation of establishment of protein localization to telomere (GO:1904851)	10	0.028169	0.2	10.CD8T_03_CCR7
GO:0032200	telomere organization	5/71	185/18903	0.000656734	0.0177415	0.0139683	MYC/HSP90AA1/CCT5/CCT3/PARP1	5	telomere organization (GO:0032200)	185	0.0704225	0.027027	10.CD8T_03_CCR7
GO:0070203	regulation of establishment of protein localization to telomere	2/71	11/18903	0.000748456	0.0180133	0.0141823	CCT5/CCT3	2	regulation of establishment of protein localization to telomere (GO:0070203)	11	0.028169	0.181818	10.CD8T_03_CCR7
GO:1904356	regulation of telomere maintenance via telomere lengthening	3/71	61/18903	0.00156342	0.0244753	0.01927	CCT5/CCT3/PARP1	3	regulation of telomere maintenance via telomere lengthening (GO:1904356)	61	0.0422535	0.0491803	10.CD8T_03_CCR7
GO:0070200	establishment of protein localization to telomere	2/71	17/18903	0.00182395	0.026592	0.0209366	CCT5/CCT3	2	establishment of protein localization to telomere (GO:0070200)	17	0.028169	0.117647	10.CD8T_03_CCR7
GO:0007004	telomere maintenance via telomerase	3/71	69/18903	0.00222776	0.0308271	0.0242709	HSP90AA1/CCT5/CCT3	3	telomere maintenance via telomerase (GO:0007004)	69	0.0422535	0.0434783	10.CD8T_03_CCR7
GO:0010833	telomere maintenance via telomere lengthening	7/181	81/18903	1.25772459278406e-05	0.000437172	0.000349344	CCT5/XRCC5/PARP1/HSP90AA1/CCT3/CCT6A/NOP10	7	telomere maintenance via telomere lengthening (GO:0010833)	81	0.038674	0.0864198	11.CD8T_04_CCR7lo_GZMK
GO:0007004	telomere maintenance via telomerase	6/181	69/18903	5.15723751587672e-05	0.001205	0.000962916	CCT5/XRCC5/HSP90AA1/CCT3/CCT6A/NOP10	6	telomere maintenance via telomerase (GO:0007004)	69	0.0331492	0.0869565	11.CD8T_04_CCR7lo_GZMK
GO:1904851	positive regulation of establishment of protein localization to telomere	3/181	10/18903	9.86144494436046e-05	0.00211692	0.00169163	CCT5/CCT3/CCT6A	3	positive regulation of establishment of protein localization to telomere (GO:1904851)	10	0.0165746	0.3	11.CD8T_04_CCR7lo_GZMK
GO:0070203	regulation of establishment of protein localization to telomere	3/181	11/18903	0.00013464	0.0026187	0.0020926	CCT5/CCT3/CCT6A	3	regulation of establishment of protein localization to telomere (GO:0070203)	11	0.0165746	0.272727	11.CD8T_04_CCR7lo_GZMK
GO:1904356	regulation of telomere maintenance via telomere lengthening	5/181	61/18903	0.00029357	0.00472648	0.00377693	CCT5/XRCC5/PARP1/CCT3/CCT6A	5	regulation of telomere maintenance via telomere lengthening (GO:1904356)	61	0.0276243	0.0819672	11.CD8T_04_CCR7lo_GZMK
GO:0032212	positive regulation of telomere maintenance via telomerase	4/181	34/18903	0.000301259	0.00479697	0.00383326	CCT5/XRCC5/CCT3/CCT6A	4	positive regulation of telomere maintenance via telomerase (GO:0032212)	34	0.0220994	0.117647	11.CD8T_04_CCR7lo_GZMK
GO:1904358	positive regulation of telomere maintenance via telomere lengthening	4/181	37/18903	0.00041954	0.00623501	0.00498239	CCT5/XRCC5/CCT3/CCT6A	4	positive regulation of telomere maintenance via telomere lengthening (GO:1904358)	37	0.0220994	0.108108	11.CD8T_04_CCR7lo_GZMK
GO:0070200	establishment of protein localization to telomere	3/181	17/18903	0.000531879	0.00763062	0.00609762	CCT5/CCT3/CCT6A	3	establishment of protein localization to telomere (GO:0070200)	17	0.0165746	0.176471	11.CD8T_04_CCR7lo_GZMK
GO:0000723	telomere maintenance	7/181	154/18903	0.000715638	0.00964614	0.00770822	CCT5/XRCC5/PARP1/HSP90AA1/CCT3/CCT6A/NOP10	7	telomere maintenance (GO:0000723)	154	0.038674	0.0454545	11.CD8T_04_CCR7lo_GZMK
GO:0032210	regulation of telomere maintenance via telomerase	4/181	53/18903	0.00165151	0.0185507	0.0148239	CCT5/XRCC5/CCT3/CCT6A	4	regulation of telomere maintenance via telomerase (GO:0032210)	53	0.0220994	0.0754717	11.CD8T_04_CCR7lo_GZMK
GO:0032200	telomere organization	7/181	185/18903	0.00206681	0.0220206	0.0175966	CCT5/XRCC5/PARP1/HSP90AA1/CCT3/CCT6A/NOP10	7	telomere organization (GO:0032200)	185	0.038674	0.0378378	11.CD8T_04_CCR7lo_GZMK
GO:0032204	regulation of telomere maintenance	5/181	101/18903	0.00287523	0.0285477	0.0228124	CCT5/XRCC5/PARP1/CCT3/CCT6A	5	regulation of telomere maintenance (GO:0032204)	101	0.0276243	0.049505	11.CD8T_04_CCR7lo_GZMK
GO:0032206	positive regulation of telomere maintenance	4/181	67/18903	0.00389743	0.0340517	0.0272107	CCT5/XRCC5/CCT3/CCT6A	4	positive regulation of telomere maintenance (GO:0032206)	67	0.0220994	0.0597015	11.CD8T_04_CCR7lo_GZMK
GO:0002253	activation of immune response	19/181	397/18903	9.37990291204514e-09	1.17961419154018e-06	9.42628753546331e-07	PTPRC/LCK/CD3D/FYB1/CD3G/BTN3A2/CSK/IFI16/RAB29/XRCC5/HSP90AA1/PYCARD/LPXN/KLRK1/LIME1/GBP1/LCP2/TRBC1/LGALS3	19	activation of immune response (GO:0002253)	397	0.104972	0.0478589	11.CD8T_04_CCR7lo_GZMK
GO:0019882	antigen processing and presentation	6/181	108/18903	0.000605359	0.00839392	0.00670757	TAP1/PSMB8/CD74/PYCARD/HLA-DPA1/CTSD	6	antigen processing and presentation (GO:0019882)	108	0.0331492	0.0555556	11.CD8T_04_CCR7lo_GZMK
GO:0019221	cytokine-mediated signaling pathway	12/181	496/18903	0.00303924	0.0293591	0.0234608	TMSB4X/PTPRC/IFITM1/IFITM2/IL2RG/IL7R/JAK1/CCL5/CD74/CXCR3/PYCARD/CASP4	12	cytokine-mediated signaling pathway (GO:0019221)	496	0.0662983	0.0241935	11.CD8T_04_CCR7lo_GZMK
GO:0001819	positive regulation of cytokine production	13/181	486/18903	0.000840025	0.0110654	0.00884236	PTPRC/GAPDH/BTN3A2/LTB/IFI16/SASH3/HSP90AA1/CD74/CD2/PYCARD/SPN/KLRK1/HLA-DPA1	13	positive regulation of cytokine production (GO:0001819)	486	0.0718232	0.026749	11.CD8T_04_CCR7lo_GZMK
GO:0001909	leukocyte mediated cytotoxicity	10/181	134/18903	6.61000517265169e-07	3.7560382334009e-05	3.00144713722058e-05	CORO1A/NKG7/PTPRC/CTSC/IL7R/CD2/KLRC1/TUBB/KLRK1/PRF1	10	leukocyte mediated cytotoxicity (GO:0001909)	134	0.0552486	0.0746269	11.CD8T_04_CCR7lo_GZMK
GO:0050870	positive regulation of T cell activation	15/181	251/18903	2.01642133075493e-08	2.24753423712608e-06	1.79600280472099e-06	CORO1A/ACTB/CD27/PTPRC/LCK/CSK/IL2RG/IL7R/CCL5/SASH3/CD74/PYCARD/VSIR/KLRK1/HLA-DPA1	15	positive regulation of T cell activation (GO:0050870)	251	0.0828729	0.059761	11.CD8T_04_CCR7lo_GZMK
GO:0045582	positive regulation of T cell differentiation	8/181	117/18903	1.69773074126514e-05	0.000540662	0.000432043	ACTB/CD27/PTPRC/IL2RG/IL7R/SASH3/CD74/VSIR	8	positive regulation of T cell differentiation (GO:0045582)	117	0.0441989	0.0683761	11.CD8T_04_CCR7lo_GZMK
GO:0002228	natural killer cell mediated immunity	6/181	77/18903	9.57528094375477e-05	0.0020864	0.00166724	CORO1A/NKG7/CD2/KLRC1/TUBB/KLRK1	6	natural killer cell mediated immunity (GO:0002228)	77	0.0331492	0.0779221	11.CD8T_04_CCR7lo_GZMK
GO:0042267	natural killer cell mediated cytotoxicity	6/181	74/18903	7.66091845906889e-05	0.00172103	0.00137528	CORO1A/NKG7/CD2/KLRC1/TUBB/KLRK1	6	natural killer cell mediated cytotoxicity (GO:0042267)	74	0.0331492	0.0810811	11.CD8T_04_CCR7lo_GZMK
GO:0030101	natural killer cell activation	6/181	99/18903	0.000380484	0.00586511	0.00468681	CORO1A/NKG7/PTPRC/CD2/KLRC1/KLRK1	6	natural killer cell activation (GO:0030101)	99	0.0331492	0.0606061	11.CD8T_04_CCR7lo_GZMK
GO:2000406	positive regulation of T cell migration	5/181	35/18903	1.95849709444977e-05	0.0006038	0.000482496	CORO1A/CCL5/ITGA4/PYCARD/SPN	5	positive regulation of T cell migration (GO:2000406)	35	0.0276243	0.142857	11.CD8T_04_CCR7lo_GZMK
GO:0001819	positive regulation of cytokine production	5/43	486/18903	0.00473655	0.0372088	0.0258287	PTPRC/SPN/CD74/CD160/KLRK1	5	positive regulation of cytokine production (GO:0001819)	486	0.116279	0.0102881	12.CD8T_05_KLRB1
GO:0001909	leukocyte mediated cytotoxicity	8/43	134/18903	6.07875408476433e-10	8.42183747743712e-08	5.84607450257239e-08	CORO1A/NKG7/CTSC/PTPRC/KLRB1/CD160/PRF1/KLRK1	8	leukocyte mediated cytotoxicity (GO:0001909)	134	0.186047	0.0597015	12.CD8T_05_KLRB1
GO:0050870	positive regulation of T cell activation	10/43	251/18903	1.85895630928273e-10	4.04721345049555e-08	2.80940013658518e-08	CORO1A/PTPRC/IL2RG/CD74/LCK/CD27/ACTB/CD160/VSIR/KLRK1	10	positive regulation of T cell activation (GO:0050870)	251	0.232558	0.0398406	12.CD8T_05_KLRB1
GO:0045582	positive regulation of T cell differentiation	6/43	117/18903	2.49896966307037e-07	2.38026860407453e-05	1.6522792838064e-05	PTPRC/IL2RG/CD74/CD27/ACTB/VSIR	6	positive regulation of T cell differentiation (GO:0045582)	117	0.139535	0.0512821	12.CD8T_05_KLRB1
GO:0002228	natural killer cell mediated immunity	5/43	77/18903	8.38506686799509e-07	6.38942095341226e-05	4.43525905386056e-05	CORO1A/NKG7/KLRB1/CD160/KLRK1	5	natural killer cell mediated immunity (GO:0002228)	77	0.116279	0.0649351	12.CD8T_05_KLRB1
GO:0042267	natural killer cell mediated cytotoxicity	5/43	74/18903	6.87091116797554e-07	5.51119401052354e-05	3.82563197995314e-05	CORO1A/NKG7/KLRB1/CD160/KLRK1	5	natural killer cell mediated cytotoxicity (GO:0042267)	74	0.116279	0.0675676	12.CD8T_05_KLRB1
GO:0030101	natural killer cell activation	4/43	99/18903	7.46765825895962e-05	0.00167363	0.00116176	CORO1A/NKG7/PTPRC/KLRK1	4	natural killer cell activation (GO:0030101)	99	0.0930233	0.040404	12.CD8T_05_KLRB1
GO:2000406	positive regulation of T cell migration	2/43	35/18903	0.0028675	0.026212	0.0181952	CORO1A/SPN	2	positive regulation of T cell migration (GO:2000406)	35	0.0465116	0.0571429	12.CD8T_05_KLRB1
GO:0010833	telomere maintenance via telomere lengthening	3/37	81/18903	0.000530213	0.0235439	0.0179998	HNRNPA2B1/NOP10/CCT5	3	telomere maintenance via telomere lengthening (GO:0010833)	81	0.0810811	0.037037	13.CD8T_06_STMN1
GO:1904851	positive regulation of establishment of protein localization to telomere	4/215	10/18903	3.23923888359489e-06	0.000152394	0.000123537	CCT6A/CCT3/CCT2/CCT5	4	positive regulation of establishment of protein localization to telomere (GO:1904851)	10	0.0186047	0.4	15.NK_01_FCGR3A_CX3CR1
GO:0070203	regulation of establishment of protein localization to telomere	4/215	11/18903	5.04485913591172e-06	0.000205696	0.000166746	CCT6A/CCT3/CCT2/CCT5	4	regulation of establishment of protein localization to telomere (GO:0070203)	11	0.0186047	0.363636	15.NK_01_FCGR3A_CX3CR1
GO:0070200	establishment of protein localization to telomere	4/215	17/18903	3.44832626587249e-05	0.00099481	0.000806436	CCT6A/CCT3/CCT2/CCT5	4	establishment of protein localization to telomere (GO:0070200)	17	0.0186047	0.235294	15.NK_01_FCGR3A_CX3CR1
GO:0010833	telomere maintenance via telomere lengthening	7/215	81/18903	3.80611486079379e-05	0.0010519	0.000852714	NOP10/CCT6A/HNRNPA2B1/PARP1/CCT3/CCT2/CCT5	7	telomere maintenance via telomere lengthening (GO:0010833)	81	0.0325581	0.0864198	15.NK_01_FCGR3A_CX3CR1
GO:1904358	positive regulation of telomere maintenance via telomere lengthening	5/215	37/18903	5.88809735474705e-05	0.00151309	0.00122658	CCT6A/HNRNPA2B1/CCT3/CCT2/CCT5	5	positive regulation of telomere maintenance via telomere lengthening (GO:1904358)	37	0.0232558	0.135135	15.NK_01_FCGR3A_CX3CR1
GO:1904356	regulation of telomere maintenance via telomere lengthening	6/215	61/18903	6.65565153010523e-05	0.00168206	0.00136355	CCT6A/HNRNPA2B1/PARP1/CCT3/CCT2/CCT5	6	regulation of telomere maintenance via telomere lengthening (GO:1904356)	61	0.027907	0.0983607	15.NK_01_FCGR3A_CX3CR1
GO:0032212	positive regulation of telomere maintenance via telomerase	4/215	34/18903	0.000577512	0.00902451	0.00731566	CCT6A/CCT3/CCT2/CCT5	4	positive regulation of telomere maintenance via telomerase (GO:0032212)	34	0.0186047	0.117647	15.NK_01_FCGR3A_CX3CR1
GO:0032206	positive regulation of telomere maintenance	5/215	67/18903	0.00098988	0.0138222	0.0112048	CCT6A/HNRNPA2B1/CCT3/CCT2/CCT5	5	positive regulation of telomere maintenance (GO:0032206)	67	0.0232558	0.0746269	15.NK_01_FCGR3A_CX3CR1
GO:0032204	regulation of telomere maintenance	6/215	101/18903	0.00104283	0.0143648	0.0116447	CCT6A/HNRNPA2B1/PARP1/CCT3/CCT2/CCT5	6	regulation of telomere maintenance (GO:0032204)	101	0.027907	0.0594059	15.NK_01_FCGR3A_CX3CR1
GO:0007004	telomere maintenance via telomerase	5/215	69/18903	0.001131	0.015236	0.012351	NOP10/CCT6A/CCT3/CCT2/CCT5	5	telomere maintenance via telomerase (GO:0007004)	69	0.0232558	0.0724638	15.NK_01_FCGR3A_CX3CR1
GO:0000723	telomere maintenance	7/215	154/18903	0.00193553	0.0220853	0.0179033	NOP10/CCT6A/HNRNPA2B1/PARP1/CCT3/CCT2/CCT5	7	telomere maintenance (GO:0000723)	154	0.0325581	0.0454545	15.NK_01_FCGR3A_CX3CR1
GO:0032210	regulation of telomere maintenance via telomerase	4/215	53/18903	0.00308213	0.0310818	0.0251962	CCT6A/CCT3/CCT2/CCT5	4	regulation of telomere maintenance via telomerase (GO:0032210)	53	0.0186047	0.0754717	15.NK_01_FCGR3A_CX3CR1
GO:0032200	telomere organization	7/215	185/18903	0.0053343	0.0467389	0.0378886	NOP10/CCT6A/HNRNPA2B1/PARP1/CCT3/CCT2/CCT5	7	telomere organization (GO:0032200)	185	0.0325581	0.0378378	15.NK_01_FCGR3A_CX3CR1
GO:0002253	activation of immune response	18/215	397/18903	7.13830430581217e-07	4.44719549600391e-05	3.6050894609787e-05	PYCARD/KLRC2/LAT2/PTPRC/LCK/FCER1G/IFI16/PTPN6/TRDC/CD38/LPXN/HLA-DQB1/CD247/ZAP70/CD300A/CSK/FYB1/FGR	18	activation of immune response (GO:0002253)	397	0.0837209	0.0453401	15.NK_01_FCGR3A_CX3CR1
GO:0019882	antigen processing and presentation	9/215	108/18903	3.97977091585016e-06	0.000178973	0.000145083	PYCARD/CD74/TAP1/ERAP2/FCER1G/WAS/PSMB8/HLA-DQB1/HLA-DQA2	9	antigen processing and presentation (GO:0019882)	108	0.0418605	0.0833333	15.NK_01_FCGR3A_CX3CR1
GO:0019221	cytokine-mediated signaling pathway	15/215	496/18903	0.000578418	0.00902451	0.00731566	TMSB4X/CX3CR1/PYCARD/CD74/PTPRC/IFITM3/FCER1G/XCL2/IL2RG/PTPN6/CASP4/ILK/IL27RA/PLP2/IL2RB	15	cytokine-mediated signaling pathway (GO:0019221)	496	0.0697674	0.0302419	15.NK_01_FCGR3A_CX3CR1
GO:0001819	positive regulation of cytokine production	16/215	486/18903	0.000147259	0.0032397	0.00262624	FCGR3A/SPON2/GAPDH/PYCARD/CD74/SASH3/LTB/PTPRC/FCER1G/IFI16/TIGIT/IL27RA/SPTBN1/TBX21/HSPD1/FGR	16	positive regulation of cytokine production (GO:0001819)	486	0.0744186	0.0329218	15.NK_01_FCGR3A_CX3CR1
GO:0001909	leukocyte mediated cytotoxicity	11/215	134/18903	3.86043983263132e-07	2.95280175813373e-05	2.3936691130787e-05	GZMB/CORO1A/PRF1/FCGR3A/CX3CR1/KLRC2/NKG7/PTPRC/CTSC/PTPN6/TUBB	11	leukocyte mediated cytotoxicity (GO:0001909)	134	0.0511628	0.0820896	15.NK_01_FCGR3A_CX3CR1
GO:0050870	positive regulation of T cell activation	16/215	251/18903	3.10753298639599e-08	3.80113434895958e-06	3.08136428756319e-06	CORO1A/LGALS1/ACTB/PYCARD/CD74/SASH3/PTPRC/LCK/IL2RG/PTPN6/IL27RA/HLA-DQB1/HLA-DQA2/ZAP70/HSPD1/CSK	16	positive regulation of T cell activation (GO:0050870)	251	0.0744186	0.063745	15.NK_01_FCGR3A_CX3CR1
GO:0045582	positive regulation of T cell differentiation	6/215	117/18903	0.00221582	0.0242	0.0196175	ACTB/CD74/SASH3/PTPRC/IL2RG/ZAP70	6	positive regulation of T cell differentiation (GO:0045582)	117	0.027907	0.0512821	15.NK_01_FCGR3A_CX3CR1
GO:0002228	natural killer cell mediated immunity	7/215	77/18903	2.73527436939277e-05	0.000828165	0.000671347	GZMB/CORO1A/FCGR3A/KLRC2/NKG7/PTPN6/TUBB	7	natural killer cell mediated immunity (GO:0002228)	77	0.0325581	0.0909091	15.NK_01_FCGR3A_CX3CR1
GO:0042267	natural killer cell mediated cytotoxicity	7/215	74/18903	2.10668591548346e-05	0.000671067	0.000543996	GZMB/CORO1A/FCGR3A/KLRC2/NKG7/PTPN6/TUBB	7	natural killer cell mediated cytotoxicity (GO:0042267)	74	0.0325581	0.0945946	15.NK_01_FCGR3A_CX3CR1
GO:0030101	natural killer cell activation	7/215	99/18903	0.000137136	0.00308355	0.00249966	CORO1A/FCGR3A/KLRC2/NKG7/PTPRC/FGR/IL2RB	7	natural killer cell activation (GO:0030101)	99	0.0325581	0.0707071	15.NK_01_FCGR3A_CX3CR1
GO:0010833	telomere maintenance via telomere lengthening	10/440	81/18903	1.81064717790637e-05	0.000772241	0.000630486	PARP1/CCT3/HNRNPA1/CCT7/HNRNPA2B1/HSP90AA1/CCT2/PTGES3/HSP90AB1/TINF2	10	telomere maintenance via telomere lengthening (GO:0010833)	81	0.0227273	0.123457	17.Mo_01_CD14
GO:0000723	telomere maintenance	13/440	154/18903	6.59713752141777e-05	0.00213158	0.0017403	PARP1/CCT3/MYC/HNRNPA1/CCT7/HNRNPA2B1/HSP90AA1/CCT2/XRCC6/SP100/PTGES3/HSP90AB1/TINF2	13	telomere maintenance (GO:0000723)	154	0.0295455	0.0844156	17.Mo_01_CD14
GO:0007004	telomere maintenance via telomerase	8/440	69/18903	0.000195152	0.00475614	0.00388309	CCT3/HNRNPA1/CCT7/HSP90AA1/CCT2/PTGES3/HSP90AB1/TINF2	8	telomere maintenance via telomerase (GO:0007004)	69	0.0181818	0.115942	17.Mo_01_CD14
GO:0032200	telomere organization	13/440	185/18903	0.000409257	0.00779233	0.00636195	PARP1/CCT3/MYC/HNRNPA1/CCT7/HNRNPA2B1/HSP90AA1/CCT2/XRCC6/SP100/PTGES3/HSP90AB1/TINF2	13	telomere organization (GO:0032200)	185	0.0295455	0.0702703	17.Mo_01_CD14
GO:1904356	regulation of telomere maintenance via telomere lengthening	7/440	61/18903	0.000520804	0.00945067	0.00771588	PARP1/CCT3/HNRNPA1/CCT7/HNRNPA2B1/CCT2/TINF2	7	regulation of telomere maintenance via telomere lengthening (GO:1904356)	61	0.0159091	0.114754	17.Mo_01_CD14
GO:1904851	positive regulation of establishment of protein localization to telomere	3/440	10/18903	0.00133061	0.0182478	0.0148982	CCT3/CCT7/CCT2	3	positive regulation of establishment of protein localization to telomere (GO:1904851)	10	0.00681818	0.3	17.Mo_01_CD14
GO:1904358	positive regulation of telomere maintenance via telomere lengthening	5/440	37/18903	0.00157548	0.0205487	0.0167767	CCT3/HNRNPA1/CCT7/HNRNPA2B1/CCT2	5	positive regulation of telomere maintenance via telomere lengthening (GO:1904358)	37	0.0113636	0.135135	17.Mo_01_CD14
GO:0070203	regulation of establishment of protein localization to telomere	3/440	11/18903	0.00179812	0.022424	0.0183078	CCT3/CCT7/CCT2	3	regulation of establishment of protein localization to telomere (GO:0070203)	11	0.00681818	0.272727	17.Mo_01_CD14
GO:0032204	regulation of telomere maintenance	8/440	101/18903	0.00247645	0.0287264	0.0234533	PARP1/CCT3/MYC/HNRNPA1/CCT7/HNRNPA2B1/CCT2/TINF2	8	regulation of telomere maintenance (GO:0032204)	101	0.0181818	0.0792079	17.Mo_01_CD14
GO:0032206	positive regulation of telomere maintenance	6/440	67/18903	0.00463332	0.0438863	0.0358304	CCT3/HNRNPA1/CCT7/HNRNPA2B1/CCT2/TINF2	6	positive regulation of telomere maintenance (GO:0032206)	67	0.0136364	0.0895522	17.Mo_01_CD14
GO:0002253	activation of immune response	38/440	397/18903	1.56069195980237e-13	4.7545365775408e-11	3.88178120528289e-11	LCK/LIME1/CD3D/CD3G/ZAP70/SKAP1/CD3E/TRBC2/GATA3/TRAC/TRBC1/ITK/PTPRC/CD247/LPXN/PRKCH/ADA/EZR/STOML2/TESPA1/SH2D1A/NFATC2/RPS3/LCP2/BTN3A2/THEMIS/CD47/CD59/HSP90AA1/HLA-A/RAB29/FYN/CBLB/XRCC6/CLU/VAV1/FYB1/WNK1	38	activation of immune response (GO:0002253)	397	0.0863636	0.0957179	17.Mo_01_CD14
GO:0001819	positive regulation of cytokine production	31/440	486/18903	4.41082637161707e-07	3.91920301561392e-05	3.19978369239239e-05	CD2/LTB/CD3E/GATA3/LY9/ITK/RORA/PTPRC/CD6/TIGIT/SPTBN1/IL16/STOML2/MIF/BATF/SOD1/RPS3/BTN3A2/GBP5/HSP90AA1/PTGER4/HLA-A/HSPB1/HSPD1/HMGB2/SPN/CLU/MBP/PIK3R1/ADAM8/IRF3	31	positive regulation of cytokine production (GO:0001819)	486	0.0704545	0.063786	17.Mo_01_CD14
GO:0001909	leukocyte mediated cytotoxicity	11/440	134/18903	0.00030284	0.00642594	0.00524638	CD2/IL7R/KLRB1/PTPRC/CORO1A/GZMM/SH2D1A/PRF1/HLA-A/VAV1/CTSC	11	leukocyte mediated cytotoxicity (GO:0001909)	134	0.025	0.0820896	17.Mo_01_CD14
GO:0050870	positive regulation of T cell activation	28/440	251/18903	7.2558986209456e-12	1.71924486768517e-09	1.40365570982971e-09	LCK/IL2RG/ZAP70/CD3E/CD27/GATA3/SIRPG/CD5/IL7R/PTPRC/CD6/CORO1A/ADA/RHOH/LEF1/RASAL3/TESPA1/RPS3/JAK3/ACTB/CD47/HLA-A/HSPD1/FYN/BAD/VAV1/ADAM8/FLOT2	28	positive regulation of T cell activation (GO:0050870)	251	0.0636364	0.111554	17.Mo_01_CD14
GO:0045582	positive regulation of T cell differentiation	13/440	117/18903	3.39777655183932e-06	0.000204106	0.00016664	IL2RG/ZAP70/CD27/GATA3/IL7R/PTPRC/ADA/RHOH/LEF1/TESPA1/ACTB/BAD/ADAM8	13	positive regulation of T cell differentiation (GO:0045582)	117	0.0295455	0.111111	17.Mo_01_CD14
GO:0002228	natural killer cell mediated immunity	7/440	77/18903	0.00208947	0.0255346	0.0208474	CD2/CD96/KLRB1/CORO1A/SH2D1A/HLA-A/VAV1	7	natural killer cell mediated immunity (GO:0002228)	77	0.0159091	0.0909091	17.Mo_01_CD14
GO:2000406	positive regulation of T cell migration	5/440	35/18903	0.00121887	0.0171231	0.01398	CORO1A/SPN/ADAM8/ITGA4/WNK1	5	positive regulation of T cell migration (GO:2000406)	35	0.0113636	0.142857	17.Mo_01_CD14
GO:0050870	positive regulation of T cell activation	4/17	251/18903	6.30461731213952e-05	0.00377577	0.00241124	CD6/PRKCQ/SIRPG/FOXP3	4	positive regulation of T cell activation (GO:0050870)	251	0.235294	0.0159363	19.DC_CD1C
