# Supplementary material for: A phase 2 pilot study of umbilical cord blood infusion as an adjuvant consolidation therapy in elderly patients with acute myeloid leukemia
Source: Signal Transduct Target Ther. 2024 Dec 20;9:358. doi: 10.1038/s41392-024-02065-y (PMC11659310; doi:10.1038/s41392-024-02065-y)
Supplement: Supplementary file 3 — Source data [file 41392_2024_2065_MOESM3_ESM.zip › Source data/Source data for Fig.2c.xlsx]

## Sheet: Sheet1
Source data for Fig.2c
Group	EFS_status	EFS (Months)
UCB infusion	0	100
UCB infusion	1	72.23
UCB infusion	1	20.33
UCB infusion	0	47.6
UCB infusion	0	43.23
UCB infusion	0	39.07
UCB infusion	1	19.47
UCB infusion	1	5.43
UCB infusion	1	9.03
UCB infusion	1	9.33
UCB infusion	0	35.83
UCB infusion	0	35.8
UCB infusion	1	12.13
UCB infusion	1	24.53
UCB infusion	1	6.2
UCB infusion	0	34.8
UCB infusion	0	33.47
UCB infusion	1	25
UCB infusion	0	33.13
UCB infusion	1	7.73
UCB infusion	0	32.23
UCB infusion	1	15.47
UCB infusion	1	7.1
UCB infusion	1	17.87
UCB infusion	1	17.17
UCB infusion	1	25.6
UCB infusion	1	17.1
UCB infusion	1	17.1
UCB infusion	0	30.1
UCB infusion	0	27.4
UCB infusion	0	27.3
UCB infusion	0	26.63
UCB infusion	0	26.43
UCB infusion	1	16.9
UCB infusion	0	23.7
UCB infusion	0	23.7
UCB infusion	0	22.77
UCB infusion	0	22.77
UCB infusion	1	19.1
UCB infusion	0	21.8
UCB infusion	1	10.53
UCB infusion	0	20.33
UCB infusion	0	18.97
UCB infusion	0	18.1
UCB infusion	0	16.87
UCB infusion	0	16.57
UCB infusion	0	15.3
UCB infusion	0	14.87
UCB infusion	0	14.83
UCB infusion	0	14.47
UCB infusion	0	13.73
