# Supplementary material for: A phase 2 pilot study of umbilical cord blood infusion as an adjuvant consolidation therapy in elderly patients with acute myeloid leukemia
Source: Signal Transduct Target Ther. 2024 Dec 20;9:358. doi: 10.1038/s41392-024-02065-y (PMC11659310; doi:10.1038/s41392-024-02065-y)
Supplement: Supplementary file 3 — Source data [file 41392_2024_2065_MOESM3_ESM.zip › Source data/Source data for Supplementary Fig.3b.xlsx]

## Sheet: Sheet1
Source data for Supplementary Fig.3b
MRD	EFS_status	EFS (Months)
Negative	0	100
Positive	1	72.23
Negative	1	20.33
Negative	0	47.6
Negative	0	43.23
Negative	0	39.07
Positive	1	19.47
Negative	1	5.43
Positive	1	9.03
Positive	1	9.33
Negative	0	35.83
Positive	0	35.8
Negative	1	12.13
Negative	1	24.53
Negative	1	6.2
Negative	0	34.8
Negative	0	33.47
Positive	1	25
Positive	0	33.13
Negative	1	7.73
Positive	0	32.23
Negative	1	15.47
Positive	1	7.1
Positive	1	17.87
Negative	1	17.17
Negative	1	25.6
Negative	1	17.1
Negative	1	17.1
Negative	0	30.1
Negative	0	27.4
Negative	0	27.3
Negative	0	26.63
Negative	0	26.43
Negative	1	16.9
Negative	0	23.7
Negative	0	23.7
Negative	0	22.77
Negative	0	22.77
Positive	1	19.1
Negative	0	21.8
Positive	1	10.53
Negative	0	20.33
Negative	0	18.97
Negative	0	18.1
Negative	0	16.87
Negative	0	16.57
Negative	0	15.3
Negative	0	14.87
Negative	0	14.83
Negative	0	14.47
Positive	0	13.73
